# Supplementary material for: The Fish Pathogen “Candidatus Clavichlamydia salmonicola”—A Missing Link in the Evolution of Chlamydial Pathogens of Humans
Source: Genome Biol Evol. 2023 Aug 24;15(8):evad147. doi: 10.1093/gbe/evad147 (PMC10448858; doi:10.1093/gbe/evad147)
Supplement: evad147_Supplementary_Data [file evad147_supplementary_data.zip]

Archive with 3 entries (3 files):
- Supplementary table 2_rev.xlsx
- Supplementary_table_4.xlsx
- Supplementary material_revised.pdf
