# Supplementary material for: The Fish Pathogen “Candidatus Clavichlamydia salmonicola”—A Missing Link in the Evolution of Chlamydial Pathogens of Humans
Source: Genome Biol Evol. 2023 Aug 24;15(8):evad147. doi: 10.1093/gbe/evad147 (PMC10448858; doi:10.1093/gbe/evad147)
Supplement: evad147_Supplementary_Data [file evad147_supplementary_data.zip › Supplementary table 2_rev.xlsx]

## Sheet: Supplementary table 2
Supplementary table 2. Genome sequences used for phylogenetic analysis and the generation of orthologous gene families.
Species	Chlamydial family level lineage	Genome Identifier	Accession	Included in marker gene phylogeny	Included in 16S rDNA phylogeny	Included in gene family analysis*	Origin	Completeness [%]**	Contamination [%]**	ANIb to Ca. Cl. salmonicola [%]	Aligned fraction for ANIb to Ca. Cl. salmonicola [%]	AAI to Ca. Cl. salmonicola [%]	Matched fraction for AAI to Ca. Cl. salmonicola [%]
Chlamydiae bacterium RIFCSPHIGHO2_12_FULL_49_11	2-12-FULL-49-11	H124911	GCA_001794905.1	yes	yes	no	Metagenome	85.34	1.02	nd	nd	41.07	49.23
Chlamydia abortus S26/3	Chlamydiaceae	CHLAB	NC_004552.2	yes	yes	yes	Isolate	98.28	0.00	66.23	14.3	47.83	66.31
Chlamydia avium 10DC88	Chlamydiaceae	CHLAVI	NZ_CP006571.1	yes	yes	yes	Isolate	93.10	0.00	66.37	15.87	47.81	69.07
Chlamydia buteonis RSHA	Chlamydiaceae	CHLBUT	NZ_CAAAFM010000001.1	yes	yes	yes	Metagenome	98.28	0.00	66.16	14.98	47.64	66.67
Chlamydia caviae GPIC	Chlamydiaceae	CHLCV	NC_003361.3	yes	yes	yes	Isolate	98.28	0.00	66.06	15.21	47.47	65.16
Chlamydia corallus strain G3/2742-324	Chlamydiaceae	CHLCOR	NZ_NWQK00000000.1	yes	yes	yes	Metagenome	98.28	0.00	65.9	15.22	47.85	61.32
Chlamydia felis Fe/C-56	Chlamydiaceae	CHLFF	NC_007899.1	yes	yes	yes	Isolate	98.28	0.00	65.85	15.38	47.69	64.27
Chlamydia gallinacea 08-1274/3	Chlamydiaceae	CHLGAL	NZ_CP015840.1	yes	yes	yes	Isolate	94.83	0.00	66.33	15.71	47.95	68.31
Chlamydia ibidis 10-1398/6	Chlamydiaceae	CHLAIB	NZ_APJW01000001.1	yes	yes	yes	Isolate	94.83	0.00	65.96	14.76	48.2	65.5
Chlamydia muridarum str. Nigg	Chlamydiaceae	CHLMU	NC_002620.2	yes	yes	yes	Isolate	98.28	0.00	65.55	14.69	47.74	66.41
Chlamydia pecorum E58	Chlamydiaceae	CHLPE	NC_015408.1	yes	yes	yes	Isolate	100.00	0.00	65.76	14.64	47.81	65.74
Chlamydia pneumoniae CWL029	Chlamydiaceae	CHLPN	NC_000922.1	yes	yes	yes	Isolate	98.28	0.00	65.9	14.53	47.72	60.84
Chlamydia pneumoniae LPCoLN	Chlamydiaceae	CHLPP	CP001713.1	yes	yes	yes	Isolate	98.28	0.00	65.9	14.53	47.84	56.47
Chlamydia psittaci 6BC	Chlamydiaceae	CHLP6	NC_017287.1	yes	yes	yes	Isolate	98.28	0.00	66.1	15.0	47.4	64.98
Chlamydia sanzinia 2742-308	Chlamydiaceae	CHLSAN	NZ_CP014639.1	yes	yes	yes	Metagenome	98.28	0.00	66.23	14.74	47.65	66.6
Chlamydia suis MD56	Chlamydiaceae	CHLSUIS	NZ_CM002267.1	yes	yes	yes	Isolate	98.28	0.00	65.41	14.3	47.72	67.04
Chlamydia trachomatis 434/Bu	Chlamydiaceae	CHLT2	NC_010287.1	yes	yes	yes	Isolate	98.28	0.00	nd	nd	47.24	70.11
Chlamydia trachomatis A/HAR-13	Chlamydiaceae	CHLTA	NC_007429.1	yes	yes	yes	Isolate	96.55	0.00	65.39	14.09	47.37	67.67
Chlamydia trachomatis D/UW-3/CX	Chlamydiaceae	CHLTR	NC_000117.1	yes	yes	yes	Isolate	96.55	0.00	nd	nd	47.11	69.67
Chlamydiifrater phoenicopteri 14-2711_R47	Chlamydiaceae	CHFRPH	GCF_902807005.1	yes	yes	yes	Isolate	96.29	0.17	65.67	14.95	47.52	64.35
Chlamydiifrater volucris 15-2067_O50	Chlamydiaceae	CHFRVO	GCF_902806995.1	yes	yes	yes	Isolate	96.12	0.22	65.82	14.45	47.46	64.35
Clavichlamydia salmonicola ET	Chlamydiaceae	CLASAL	WTCQ00000000	yes	yes	yes	Isolate	87.77	0.00	nd	nd	100	100
Criblamydia sequanensis CRIB-18	Criblamydiaceae	Crib	NZ_CCEJ010000001.1	yes	yes	yes	Isolate	98.28	0.00	nd	nd	43.03	60.45
Estrella lausannensis	Criblamydiaceae	Estrella	NZ_LN867111.1	yes	yes	yes	Isolate	96.55	0.00	nd	nd	42.49	61.0
Chlamydiae bacterium K940_chlam_3	K940_chlam_3	K940_chlam_3	GCA_011065065.1	yes	yes	no	Metagenome	91.38	0.00	nd	nd	42.75	54.74
Chlamydiae bacterium K940_chlam_8	K940_chlam_8	K940_chlam_8	GCA_011064725.1	yes	yes	no	Metagenome	98.28	0.16	nd	nd	42.45	51.49
Chlamydiales bacterium 38-26	Parachlamydiaceae	CHL3826	MKSK01000001.1	yes	yes	no	Metagenome	98.28	0.00	nd	nd	43.91	61.54
Chlamydiales bacterium STE3	Parachlamydiaceae	HSC3	VKHO00000000	yes	yes	yes	Isolate	98.28	0.00	nd	nd	43.68	59.28
Neochlamydia sp. ACF84	Parachlamydiaceae	ACE84	VJOT00000000	yes	yes	yes	Isolate	91.38	0.00	nd	nd	44.01	57.19
Neochlamydia sp. EPS4	Parachlamydiaceae	EPS4	NZ_JSDQ00000000.1	yes	yes	yes	Isolate	96.55	0.00	nd	nd	44.6	55.93
Parachlamydia acanthamoebae UV-7	Parachlamydiaceae	PARAV	NC_015702.1	yes	yes	yes	Isolate	96.55	0.00	nd	nd	43.34	61.18
Parachlamydia sp. C2	Parachlamydiaceae	PROGREC2	NZ_FCNU01000001.1	yes	yes	yes	Isolate	100.00	0.00	nd	nd	43.46	62.08
Parachlamydia sp. isolate BC.030	Parachlamydiaceae	PROPHO	PEQL01000001.1	yes	yes	yes	Metagenome	100.00	0.00	nd	nd	43.19	62.26
Parachlamydiaceae bacterium HS-T3	Parachlamydiaceae	HST3	GCA_000829755.1	yes	yes	yes	Isolate	96.55	1.72	nd	nd	43.55	59.46
Protochlamydia amoebophila UWE25	Parachlamydiaceae	PARUW	NC_005861.1	yes	yes	yes	Isolate	98.28	0.00	nd	nd	43.91	58.01
Protochlamydia massiliensis	Parachlamydiaceae	PRONEGDIA	NZ_CCJF01000001.1	yes	yes	yes	Isolate	98.28	0.00	nd	nd	43.19	61.36
Protochlamydia naegleriophila	Parachlamydiaceae	ProNeg	NZ_LN879502.1	yes	yes	yes	Isolate	100.00	0.00	nd	nd	43.13	61.72
Rubidus massiliensis	Parachlamydiaceae	Rubis	CCSC00000000.1	yes	yes	yes	Isolate	98.28	0.00	nd	nd	42.94	61.18
Candidatus Similichlamydia epinepheli strain GCCT14	Parilichlamydiaceae	SIMEPI	NZ_PPEU01000001.1	yes	yes	yes	Metagenome	74.31	33.66	nd	nd	39.75	44.48
Candidatus Similichlamydia latridicola 76ST10	Parilichlamydiaceae	PARI76ST10	PMCID: PMC6171736	yes	yes	yes	Metagenome	89.31	0.00	nd	nd	40.06	53.32
Parilichlamydia carangidicola 007YTK11	Parilichlamydiaceae	PARI007YTK11	GCA_003339615.1	yes	yes	yes	Metagenome	89.31	0.00	nd	nd	39.75	60.31
Similichlamydia laticola Hat2	Parilichlamydiaceae	PARIHat2	GCA_003339615.1	yes	yes	yes	Metagenome	91.03	0.00	nd	nd	40.1	54.3
Chlamydiae bacterium K1000_chlam_2	Rhabdochlamydiaceae	K1000_chlam_2	GCA_011065235.1	yes	yes	no	Metagenome	86.13	3.45	nd	nd	43.24	53.12
Chlamydiae bacterium K1000_chlam_3	Rhabdochlamydiaceae	K1000_chlam_3	GCA_011065225.1	yes	yes	no	Metagenome	84.87	1.72	nd	nd	43.56	53.12
Chlamydiae bacterium K940_chlam_2	Rhabdochlamydiaceae	K940_chlam_2	GCA_011065075.1	yes	yes	no	Metagenome	93.1	1,72	nd	nd	43.89	53.3
Chlamydiae bacterium K940_chlam_6	Rhabdochlamydiaceae	K940_chlam_6	GCA_011064755.1	yes	yes	no	Metagenome	95.69	0.00	nd	nd	43.73	54.84
Chlamydiae bacterium RIFCSPLOWO2_02_FULL_49_12	Rhabdochlamydiaceae	L024912	GCA_001796315.1	yes	yes	no	Metagenome	96.55	0.00	nd	nd	43.97	53.94
Chlamydiae sp. genome_bin_33	Rhabdochlamydiaceae	Ga0074140	GCA_001464115.1	yes	yes	no	Metagenome	96.55	0.00	nd	nd	44.32	55.84
Rhabdochlamydia helveticae T3358	Rhabdochlamydiaceae	RhabHel	GCA_901000775.1	yes	yes	yes	Isolate	100.00	0.00	nd	nd	43.5	56.92
Chlamydiae bacterium K1060_chlam_2	Simkaniaceae	K1060_chlam_2	GCA_011065165.1	yes	yes	no	Metagenome	98.28	0.00	nd	nd	43.3	55.29
Simkania negevensis Z	Simkaniaceae	SIMNZ	NC_015713.1	yes	yes	yes	Isolate	96.55	0.00	nd	nd	42.53	58.91
Syngnamydia medusae M3	Simkaniaceae	SYNMED	GCA_900094055.1	yes	yes	yes	Metagenome	98.28	0.00	nd	nd	43.18	58.64
Chlamydiae bacterium K1000_chlam_1	SM23-39	K1000_chlam_1	GCA_011065265.1	yes	yes	no	Metagenome	91.38	0.00	nd	nd	42.63	54.21
Chlamydiae bacterium K1060_chlam_1	SM23-39	K1060_chlam_1	GCA_011065175.1	yes	yes	no	Metagenome	91.38	1.72	nd	nd	42.91	53.03
Chlamydiae bacterium K1060_chlam_3	SM23-39	K1060_chlam_3	GCA_011065115.1	yes	yes	no	Metagenome	65.6	3.45	nd	nd	42.63	45.62
Chlamydiae bacterium K1060_chlam_4	SM23-39	K1060_chlam_4	GCA_011065105.1	yes	yes	no	Metagenome	73.93	7.05	nd	nd	42.18	47.96
Chlamydiae bacterium K1060_chlam_5	SM23-39	K1060_chlam_5	GCA_011065125.1	yes	yes	no	Metagenome	96.55	1.72	nd	nd	42.55	52.22
Chlamydiae bacterium K940_chlam_1	SM23-39	K940_chlam_1	GCA_011064745.1	yes	yes	no	Metagenome	95.53	1,72	nd	nd	42.89	51.86
Chlamydiae bacterium K940_chlam_4	SM23-39	K940_chlam_4	GCA_011065025.1	yes	yes	no	Metagenome	96.55	2.3	nd	nd	42.96	50.95
Chlamydiae bacterium K940_chlam_5	SM23-39	K940_chlam_5	GCA_011065045.1	yes	yes	no	Metagenome	90.56	3.79	nd	nd	42.87	53.94
Chlamydiae bacterium RIFCSPLOWO2_01_FULL_44_52	SM23-39	L014452	GCA_001796235.1	yes	yes	no	Metagenome	95.69	0.00	nd	nd	43.41	53.39
Chlamydiae bacterium SM23_39	SM23-39	SM2339	GCA_001303765.1	yes	yes	yes	Metagenome	94.83	1.72	nd	nd	43.16	51.11
Chlamydiae bacterium K1000_chlam_4	Sororchlamydiaceae	K1000_chlam_4	GCA_011065205.1	yes	yes	yes	Metagenome	61.99	1.88	nd	nd	44.25	43.27
Chlamydiae bacterium K940_chlam_9	Sororchlamydiaceae	K940_chlam_9	GCA_011064985.1	yes	yes	yes	Metagenome	91.22	0.00	nd	nd	46.4	62.0
Chlamydiae bacterium O_S4.1_17	Sororchlamydiaceae	SP4CHLAM17	GCA_022601535.1	yes	no	yes	Metagenome	98.14	0.14	64.8	12.19	45.87	59.64
Chlamydiae bacterium O_S4.2_123	Sororchlamydiaceae	S4CHLAM123	GCA_022601475.1	yes	no	yes	Metagenome	85.15	0.6	64.76	11.57	46.4	54.93
Chlamydiae bacterium O_S4.2_2	Sororchlamydiaceae	S4CHLAM2	GCA_022601445.1	yes	no	yes	Metagenome	98.85	0.29	63.98	12.45	47.04	61.0
Chlamydiae bacterium P_S1_42	Sororchlamydiaceae	SP1CHLAM42	GCA_022601635.1	yes	no	yes	Metagenome	97.74	0.1	63.87	9.07	45.97	57.96
Chlamydiae bacterium K940_chlam_7	Waddliaceae	K940_chlam_7	GCA_011065005.1	yes	yes	no	Metagenome	96.55	0.00	nd	nd	43.75	55.66
Waddlia chondrophila WSU 86-1044	Waddliaceae	WADCW	NC_014225.1	yes	yes	yes	Isolate	98.28	0.00	nd	nd	44.08	57.19
Akkermansia muciniphila ATCC BAA-835	PVC_outgroup	AKKM8	NC_010655.1	yes	yes	no	Isolate	97.34	0.00	nd	nd	35.66	52.76
Coraliomargarita akajimensis DSM 45221	PVC_outgroup	CORAD	NC_014008.1	yes	yes	no	Isolate	99.22	0.00	nd	nd	35.23	54.12
Coraliomargarita sp. CAG	PVC_outgroup	CORCAG	FR901528.1	yes	yes	no	Isolate	93.89	0.00	nd	nd	35.21	50.5
Isosphaera pallida ATCC 43644	PVC_outgroup	ISOPI	NC_014962.1	yes	yes	no	Isolate	89.50	0.00	nd	nd	34.86	54.84
Lentisphaera araneosa HTCC2155	PVC_outgroup	LETAR	NZ_ABCK01000081.1	yes	yes	no	Isolate	93.10	1.72	nd	nd	34.91	58.82
Methylacidiphilum infernorum V4	PVC_outgroup	METI4	NC_010794.1	yes	yes	no	Isolate	100.00	0.00	nd	nd	36.33	49.86
Opitutaceae bacterium TAV5	PVC_outgroup	OPITAV	NZ_CP007053.1	yes	yes	no	Isolate	97.41	0.86	nd	nd	35.07	62.26
Opitutus terrae PB90-1	PVC_outgroup	OPITP	NC_010571.1	yes	yes	no	Isolate	94.83	1.72	nd	nd	34.97	56.92
Phycisphaera mikurensis NBRC 102666	PVC_outgroup	PHYMF	NC_017080.1	yes	yes	no	Isolate	88.17	0.00	nd	nd	34.39	52.13
Pirellula staleyi DSM 6068	PVC_outgroup	PIRSD	NC_013720.1	yes	yes	no	Isolate	96.55	0.00	nd	nd	34.54	58.0
Rubinisphaera brasiliensis DSM 5305	PVC_outgroup	PLABD	NC_015174.1	yes	yes	no	Metagenome	95.69	3.45	nd	nd	34.54	60.63
Planctopirus limnophila DSM 3776	PVC_outgroup	PLAL2	NC_014148.1	yes	yes	no	Isolate	87.93	1.72	nd	nd	34.81	60.27
Rhodopirellula baltica SH 1	PVC_outgroup	RHOBA	NC_005027.1	yes	yes	no	Isolate	98.28	1.72	nd	nd	34.46	62.17
Singulisphaera acidiphila DSM 18658	PVC_outgroup	SINAD	NC_019892.1	yes	yes	no	Isolate	98.28	6.90	nd	nd	34.92	63.98
*All listed genome sequences were initially used for the generation of orthologous gene families, but only sequences from members of better characterized
chlamydial families were used for comparative analysis
**Determined with CheckM
