# Supplementary material for: The Fish Pathogen “Candidatus Clavichlamydia salmonicola”—A Missing Link in the Evolution of Chlamydial Pathogens of Humans
Source: Genome Biol Evol. 2023 Aug 24;15(8):evad147. doi: 10.1093/gbe/evad147 (PMC10448858; doi:10.1093/gbe/evad147)
Supplement: evad147_Supplementary_Data [file evad147_supplementary_data.zip › Supplementary_table_4.xlsx]

## Sheet: Tabelle1
Supplementary table 4. Origin of genes important in chlamydial infections and specific to Sororchlamydiaceae and Chlamydiaceae.
C. trachomatis locus tag	gene ID	presence	gene family in Dharamshi et al., 2023	eggNOG orthologs	acquisition of gene in chlamydiae in Dharamshi et al., 2023	HGT events in Dharamshi et al., 2023	OMA_group	HOG	other than chlamydial orthologs in OMA
CT_671	cdsP	Sororchlamydiaceae, Chlamydiaceae	PVC022689	no	OG too small	nd	OmaGroup:50957	HOG:C0701895	no
CT_861	copB2	Sororchlamydiaceae, Chlamydiaceae	PVC022639	no	OG too small	nd	OmaGroup:50898	HOG:C0702046	no
CT_579	copD1	Sororchlamydiaceae, Chlamydiaceae	PCV001676	no	origination	no transfer	OmaGroup:706550	HOG:C0702095	yes (n=3)
CT_860	copD2	Sororchlamydiaceae, Chlamydiaceae	PVC022640	no	OG too small	nd	OmaGroup:51100	HOG:C0702047	no
CT_195		Sororchlamydiaceae, Chlamydiaceae	PVC022878	no	OG too small	nd	OmaGroup:51180	HOG:C0701998	no
CT_656		Sororchlamydiaceae, Chlamydiaceae	PVC001644	no	origination/transfer	transfer within chlamydiae	OmaGroup:1007105	HOG:C0701887	no
CT_619		Sororchlamydiaceae, Chlamydiaceae	PVC002572	no	OG too small	nd	OmaGroup:50980	HOG:C0701882	no
CT_712		Sororchlamydiaceae, Chlamydiaceae	PVC022685	no	OG too small	nd	OmaGroup:50905	HOG:C0702084	no
CT_529	cap1	Sororchlamydiaceae, Chlamydiaceae	PVC001672	no	OG too small	nd	OmaGroup:51056	HOG:C0701905	no
CT_061	fliA	Sororchlamydiaceae, Chlamydiaceae	COG1191	yes	loss/transfer	transfer	OmaGroup:1169106	HOG:C0862026	yes (n=768)
CT_456	tarP	Chlamydiaceae	PVC002460	no	origination	no transfer	OmaGroup:697213	HOG:C0701918	yes (n=28)
CT_578	copB1	Chlamydiaceae	PVC022665	no	OG too small	nd	OmaGroup:51051	HOG:C0702094	no
CT_847		Chlamydiaceae	PVC022642	no	OG too small	nd	OmaGroup:51020	HOG:C0702053	no
CT_713	porB	Chlamydiaceae	PVC002571	no	origination	no transfer	OmaGroup:50996	HOG:C0702083	no
CT_618		Chlamydiaceae	PVC022674	no	OG too small	nd	OmaGroup:51197	HOG:C0702106	no
CT_006		Chlamydiaceae	PVC002593	no	origination	no transfer	OmaGroup:51185	HOG:C0701949	no
CT_058		Chlamydiaceae	PVC022667	no	OG too small	nd	OmaGroup:1033608	HOG:C0701978	no
CT_440		Chlamydiaceae	PVC022830	no	OG too small	nd	OmaGroup:51027	HOG:C0702174	no
CT_233	incC	Chlamydiaceae	PVC022873	no	OG too small	nd	OmaGroup:51068	HOG:C0701996	no
CT_082		Chlamydia, Chlamydiifrater	PVC002505	no	origination	transfer within chlamydiae	OmaGroup:50716	HOG:C0701991	no
CT_083		Chlamydia, Chlamydiifrater	PVC002506	no	origination	transfer within chlamydiae	OmaGroup:50968	HOG:C0701992	no
CT_166		Chlamydia, Chlamydiifrater	0ZUEX	yes	origination/duplication/transfer	transfer from Gammaproteobacteria potentially Salmonella	OmaGroup:50709	HOG:C0701828	no
CT_711		Chlamydia, Chlamydiifrater	PVC002573	no	origination/duplication	no transfer, duplications within chlamydiae	OmaGroup:50897	HOG:C0702085	no
CT_622	taiP	Chlamydia, Chlamydiifrater	PVC002442	no	origination	no transfer, duplications within chlamydiae	OmaGroup:15524	HOG:C0701881	no
CT_444	omcA	Chlamydia, Chlamydiifrater	PVC002462	no	origination	no transfer	OmaGroup:51033	HOG:C0701921	no
CT_814.1		Chlamydia, Chlamydiifrater	PVC002468	no	origination	no transfer	OmaGroup:51072	HOG:C0701928	no
CT_232	incB	Chlamydia, Chlamydiifrater	PVC002510	no	origination	no transfer	OmaGroup:51073	HOG:C0702167	no
CT_147	incS	Chlamydia, Chlamydiifrater	PVC002531	no	origination	transfer within chlamydiae	OmaGroup:711147	HOG:C0702025	no
CT_101	mrcA	Chlamydia, Chlamydiifrater	PVC002507	no	origination	transfer within chlamydiae	OmaGroup:50913	HOG:C0701993	no
CT_046	hctB	Chlamydia, Chlamydiifrater	PVC022038	no	OG too small	nd	OmaGroup:693676	HOG:C0701981	yes (n=15)
CT_005	incV	Chlamydia, Clavichlamydia	PVC022634	no	OG too small	nd	OmaGroup:50994	HOG:C0701948	no
